# Supplementary material for: Microscopic Authentication of Commercial Herbal Products in the Globalized Market: Potential and Limitations
Source: Front Pharmacol. 2020 Jun 9;11:876. doi: 10.3389/fphar.2020.00876 (PMC7295937; doi:10.3389/fphar.2020.00876)
Supplement: Supplementary file 1 [file Table_1.xlsx]

## Sheet: Sheet1
	Plant common name	Plant full scientific name MANDATORY DATABASE Kew MPNS	Plant full scientific name Alternative Database (this column is optional)
1		Ilex kudingcha C.J.Tseng
2		Ilex latifolia Thunb.
3		Ligustrum robustum (Roxb.) Blum
4		Clerodendrum fortunatum L.
5		Ehretia acuminata R.Br.
6		Reynoutria multiflora (Thunb.) Moldenke
7		Isodon lophanthoides (Buch.-Ham. ex D.Don) H.Hara
8		Isodon lophanthoides var. graciliflorus (Benth.) H.Hara
9		Isodon serra (Maxim.) Kudô
11		Menispermum dauricum DC.
12		Cichorium intybus L.
13		Urtica dioica L.
14		Origanum majorana L.
15		Senna alexandrina Mill.
16		Glycyrrhiza glabra L.
17		Apium graveolens L.
18		Calendula officinalis L.
19		Foeniculum vulgare Mill.
20		Cichorium intybus L.
21		Ficus hirta Vahl
22		Ficus simplicissima Lour.
23		Ficus esquiroliana H.Lév
24		Berberis aristata DC.
25		Berberis asiatica Roxb. ex DC.
26		Berberis chitria Buch.-Ham. ex Lindl.
27		Berberis lyceum Royle
28		Pueraria candollei Benth.
29		Lycium barbarum L.
30		Lycium chinense Mill.
31		Lycium ruthenicum Murray
32		Lycium europaeum L.
33		Lycium chilense Bertero
34		Lycium ameghinoi Speg.
35		Backhousia citriodora F.Muell.
36		Leptospermum petersonii F.M.Bailey
37		Ocimum tenuiflorum L.
38		O. basilicum L.
39		O. serratum (Schltr.) A.J.Paton
40		O. gratissimum L.
41		Dracocephalum moldavica L.
42	ginkgo	Ginkgo biloba L.
43		Eucalyptus camaldulensis Dehnh.
44		Eucalyptus globulus Labill.
45		Eucalyptus grandis W.Hill
46		Arnica Montana L.
47		Matricaria chamomilla L.
48		Juniperus communis L.
49		Hypericum perforatum L.
50		Scutellaria lateriflora L.
51		Illicium verum Hook.f.
52		Agathosma betulina (P.J.Bergius) Pillans
53		Agathosma crenulata (L.) Pillans
54		Agathosma serratifolia (Curtis) Spreeth
55		Pausinystalia johimbe (K.Schum.) Pierre ex Beille
56		Hoodia gordonii (Masson) Sweet ex Decne.
7		Opuntia ficus-indica (L.) Mill.
58		Ceropegia dichotoma Haw.
59		Edithcolea grandis N.E.Br.
60		Piaranthus globosus A.C. White & B. Sloane
61		Tridentea choanantha (Lavranos & Harry Hall) L.C. Leach
62		Schkuhria pinnata (Lam.) Kuntze ex Thell.
63		Scoparia montevidensis (Spreng.) R.E. Fr.
64		Smilax goyazana A.DC.
65		Smilax rufescens Griseb.
66		Smilax brasiliensis Spreng.
67		Smilax campestris Griseb.
68		Smilax cissoids M.Martens & Galeotti
69		Smilax fluminensis Steud.
70		Smilax oblongifolia Pohl ex Griseb.
71		Smilax polyantha Griseb.
72		Baccharis trimera (Less.) DC.
73		Dianthus chinensis L.
74		Sasa palmate (Burb.) E.G.Camus
75		Sasa kuriliensis (Rupr.) Makino & Shibata
